# Supplementary material for: Natural history films raise species awareness—A big data approach
Source: Conserv Lett. 2019 Sep 30;13(1):e12678. doi: 10.1111/conl.12678 (PMC7074017; doi:10.1111/conl.12678)
Supplement: Supplementary file 2 — Supporting Information [file CONL-13-e12678-s002.xlsx]

## Sheet: Metadata
Metadata for Planet Earth 2 conservation knowledge transfer analysis
Framework step	Column	Description
Natural World	Scientific name	Scientific name for the species or genus, where it was possible to identify to this level
	Taxa	Taxonomic group
	Status	IUCN conservation status
Planet Earth 2	PE2 name	Name used in the script
	Episode	Episode number
	Time on screen	Time from first to last appearance in seconds (for species featured in the diaries, their time in the diaries was added to time on screen)
	Diaries	Species featured in diaries (1 - yes / 0 - no)
	Interaction	Ecological interaction protrayed: predator, prey, other
	Comments	Observations on data collection
Audience reaction	Twitter search	Unambiguous word used to search for mentions in Twitter
	Number tweets	Number of tweets corresponding to that episode mentioning the Twitter search word
Audience engagement	Wikipedia page	Wikipedia page prompted by searching the name used in the script
	Baseline	Baseline popularity on Wikipedia (see methods)
	Broadcast max	Maximum number of visits to Wikipedia page during broadcast days (see methods)
	PE2 visits	Wikipedia page visits attributed to Planet Earth 2 audiences (see methods)
	Anomalies	Number of anomalies in Wikipedia visits during broadcast days (see methods)

## Sheet: PE2 data
Scientific name	Taxa	Status	PE2 name	Episode	Time on screen	Diaries	Interaction	Comments	Twitter search	Number tweets	Wikipedia page	Baseline	Broadcast max	PE2 visits	Anomalies
Bradypus pygmaeus	mammal	CR	Pygmy three-toed sloth	1	198	0	other		sloth	122	Pygmy_three-toed_sloth	96	1469	1373	2
Varanus komodoensis	reptile	VU	Komodo dragon	1	290	0	other		dragon	59	Komodo_dragon	3432	12792	9360	2
na	mammal	na	Lemur	1	55	0	other		na	na	Lemur	1392	2350	958	0
Propithecus verreauxi	mammal	EN	Sifaka	1	181	0	other		na	na	Sifaka	107	175	68	0
Hapalemur alaotrensis	mammal	CR	Bamboo lemur	1	9	0	other		na	na	Bamboo_lemur	34	240	206	2
Indri indri	mammal	CR	Indri	1	13	0	other		indri	na	Indri	106	199	93	0
Lemur catta	mammal	EN	Ring-tailed lemur	1	9	0	other		na	na	Ring-tailed_lemur	427	496	69	0
Amblyrhynchus cristatus	reptile	VU	Marine Iguana	1	484	0	prey		iguana	872	Marine_iguana	275	3365	3090	1
na	invertebrate	na	Crabs	1	20	0	other		na	na	Crab	1618	1736	118	0
na	reptile	na	Lizards	1	30	0	other		na	na	Lizard	1514	2699	1185	0
Pseudalsophis biserialis	reptile	na	Racer snakes	1	292	0	pred	Wikipedia page created after Planet Earth 2	snake	1164	Colubridae	222	1273	1051	2
Puffinus griseus	bird	NT	Shearwaters	1	20	0	other		shearwater	3	Shearwater	102	299	197	2
Eudyptes robustus	bird	VU	snares penguins	1	60	0	other		na	na	Snares_penguin	30	202	172	2
Thalassarche bulleri	bird	NT	Bullers albatross	1	215	0	other		albatross	128	Buller's_albatross	12	333	321	2
Gygis alba	bird	LC	Fairy tern	1	277	0	other	Misnomer. The species on screen is Gygis alba (aka white tern) but Wikipedia search for 'fairy tern' directs to Sterna nereis	fairy	2	Fairy_tern	20	187	167	2
Anous stolidus	bird	LC	Noddy	1	193	0	other		noddy	0	Noddy_(tern)	7	24	17	1
Foudia sechellarum	bird	NT	Seychelles fody	1	49	0	other		fody	0	Seychelles_fody	4	25	21	2
Gecarcoidea natalis	invertebrate	na	Red crab	1	198	0	prey		na	na	Christmas_Island_red_crab	174	859	685	2
Anoplolepis gracilipes	invertebrate	na	Yellow crazy ants	1	98	0	pred		crazy ant	9	Yellow_crazy_ant	160	1322	1162	2
Pygoscelis antarcticus	bird	LC	Chinstrap penguin	1	937	1	other		na	na	Chinstrap_penguin	133	2621	2488	2
Stercorarius lonnbergi	bird	LC	Skua	1	27	1	other		skua	1	Skua	221	421	200	0
Panthera uncia	mammal	EN	Snow leopard	2	574	0	other		leopard	474	Snow_Leopard	137	227	90	1
Capra nubiana	mammal	VU	Nubian Ibex	2	374	0	prey		ibex	94	Nubian_ibex	116	1124	1008	2
Vulpes vulpes	mammal	LC	Red fox	2	196	0	pred		fox	42	Red_fox	2239	3035	796	0
Aquila chrysaetos	bird	LC	Golden eagle	2	824	1	other		eagle	193	Golden_eagle	1790	3644	1854	2
na	bird	na	Crow	2	116	0	other	Multiple species.	crow	6	Corvidae	538	499	-39	0
Ursus arctos	mammal	LC	Grizzly bear	2	417	0	other		grizzly	63	Grizzly_bear	2596	3969	1373	0
Marmota flaviventris	mammal	LC	Marmot	2	6	0	other		marmot	2	Marmot	971	1580	609	0
Lynx rufus	mammal	LC	Bobcat	2	360	0	other		bobcat	547	Bobcat	2555	9476	6921	2
na	mammal	na	Mouse	2	13	0	other		mouse	11	Mouse	1345	1735	390	0
Canis latrans	mammal	LC	Coyote	2	24	0	other		coyote	5	Coyote	3416	4161	745	0
Bucephala clangula	bird	LC	Goldeneye ducks	2	26	0	other		duck	176	Goldeneye_(duck)	35	106	71	2
na	mammal	na	Squirrel	2	47	0	other		squirrel	5	Squirrel	1822	2173	351	0
Phoenicopterus chilensis	bird	NT	Flamingo	2	263	0	other		flamingo	219	Flamingo	1406	3351	1945	2
Lagidium viscacia	mammal	LC	Moutain viscacha	2	158	0	other		viscacha	11	Lagidium	14	191	177	2
Ateles geoffroyi	mammal	EN	Spider monkey	3	308	0	other		monkey	73	Spider_monkey	632	1205	573	1
na	reptile	na	Draco lizard	3	180	0	other		lizard	40	Draco_(genus)	103	571	468	2
na	bird	na	Hummingbird	3	36	0	other		na	na	Hummingbird	2118	2692	574	0
Ensifera ensifera	bird	LC	Sword-billed hummingbird	3	166	0	other		na	na	Sword-billed_hummingbird	28	694	666	2
Inia boliviensis	mammal	CR	River dolphin	3	552	1	other		dolphin	236	River_dolphin	250	2719	2469	2
Hydrochoerus hydrochaeris	mammal	LC	Capybara	3	418	0	other		capybara	203	Capybara	2194	5466	3272	0
Caiman yacare	reptile	LC	Caiman	3	418	0	prey		caiman	164	Caiman	802	3469	2667	2
Pteronura brasiliensis	mammal	EN	Giant otter	3	9	0	other		otter	75	Giant_otter	426	2656	2230	2
Panthera onca	mammal	NT	Jaguar	3	342	0	pred		jaguar	1066	Jaguar	3947	8802	4855	0
Uroplatus sp	reptile	na	Leaf-tailed gecko	3	44	0	other		gecko	5	Uroplatus	38	72	34	0
Hyalinobatrachium fleischmanni	amphibian	LC	Glass frog	3	328	0	prey		frog	124	Glass_frog	157	453	296	2
na	invertebrate	na	Wasp	3	169	0	pred		wasp	100	Wasp	2080	1534	-546	0
na	invertebrate	na	Click beetle	3	72	0	other		beetle	10	Click_beetle	175	191	16	0
na	invertebrate	na	Millipede	3	63	0	other		millipede	7	Millipede	1135	1795	660	0
na	invertebrate	na	Railroad worm	3	95	0	other		worm	20	Railroad_worm	25	1469	1444	2
Paradisaea rubra	bird	NT	Red bird of paradise	3	124	0	other		na	na	Red_bird-of-paradise	28	669	641	2
Cicinnurus respublica	bird	NT	Wilsons bird of paradise	3	228	0	other		na	na	Wilson's_bird-of-paradise	38	1134	1096	2
Indri indri	mammal	CR	Indri	3	218	0	other		indri	44	Indri	106	2270	2164	2
na	mammal	na	Rat	3	7	1	other		na	na	Rat	1894	1898	4	0
na	invertebrate	na	Red ants	3	12	1	other		red ant	3	Fire_ant	943	737	-206	0
na	invertebrate	na	Spider	3	8	1	other		spider	110	Spider	2426	5651	3225	1
Panthera leo	mammal	VU	Lion	4	347	0	pred		lion	226	Lion	7240	7597	357	0
Oryx beisa	mammal	NT	oryx	4	82	0	other		oryx	2	Oryx	442	684	242	1
Giraffa camelopardalis	mammal	VU	Giraffe	4	172	0	prey		giraffe	108	Giraffe	3123	3797	674	0
Parabuteo unicinctus	bird	LC	Harris Hawk	4	132	0	pred		hawk	67	Harris's_hawk	243	715	472	2
Ammospermophilus leucurus	mammal	LC	Ground squirrel	4	115	0	prey		squirrel	19	Ground_squirrel	350	468	118	0
Lanius ludovicianus	bird	LC	Butcherbird	4	106	0	other	Misnomer. The species on screen is L. Ludovicianus (aka loggerhead shrike) but Wikipedia search for butcherbird directs to australiasian Cracticus genus	butcherbird	12	Butcherbird	125	1971	1846	2
na	invertebrate	na	Locust	4	779	1	other		locust	1250	Locust	1147	7499	6352	2
Equus quagga	mammal	NT	Zebra	4	171	0	other		zebra	42	Zebra	2100	3025	925	0
Loxodonta africana	mammal	VU	Elephant	4	132	0	other		elephant	235	Elephant	5236	5630	394	0
Pterocles namaqua	bird	LC	Sandgrouse	4	248	0	prey		sandgrouse	22	Sandgrouse	50	725	675	2
Melierax canorus	bird	LC	Goshawk	4	65	0	pred		goshawk	18	Pale_chanting_goshawk	13	86	73	2
Meroles anchietae	reptile	na	Shovel-snouted lizard	4	35	0	other		lizard	32	na	na	na	na	na
Eremitalpa granti	mammal	NT	Golden mole	4	153	0	other		mole	112	Golden_mole	81	3314	3233	2
Leiurus quinquestriatus	invertebrate	na	Deathstalker scorpion	4	140	0	prey		scorpion	108	Deathstalker	324	1327	1003	0
Otonycteris hemprichii	mammal	LC	Desert long-eared bat	4	185	0	pred		na	118	Desert_long-eared_bat	5	268	263	2
na	invertebrate	na	Darkling beetles	4	217	0	other		beetle	188	Darkling_beetle	148	219	71	0
Pachydactylus rangei	reptile	na	Web-footed gecko	4	27	0	other		gecko	58	Pachydactylus_rangei	8	33	25	2
Chamaeleo namaquensis	reptile	LC	Namaqua chameleon	4	35	0	other		chameleon	57	Namaqua_chameleon	24	102	78	1
Panthera leo	mammal	VU	Lion	5	386	0	pred		lion	156	Lion	7240	7410	170	0
Loxodonta africana	mammal	VU	Elephant	5	193	1	other		elephant	na	Elephant	5236	5576	340	0
Saiga tatarica	mammal	CR	Saiga antelope	5	160	0	other		saiga	23	Saiga_antelope	300	4936	4636	2
Syncerus caffer	mammal	LC	Buffalo	5	255	0	prey		buffalo	79	African_buffalo	950	1327	377	0
Micromys minutus	mammal	LC	Harvest mouse	5	220	0	prey		mouse	430	Micromys	10	161	151	2
Tyto alba	bird	LC	Barn owl	5	53	0	pred		owl	122	Barn_owl	861	1405	544	0
Merops nubicoides	bird	LC	Carmine bee-eater	5	240	0	other		bee-eater	27	Southern_carmine_bee-eater	17	130	113	2
Ardeotis kori	bird	NT	Kori bustard	5	41	0	other		bustard	0	Kori_bustard	160	1313	1153	2
Struthio camelus	bird	LC	Ostrich	5	47	0	other		ostrich	57	Ostrich	2178	2846	668	0
Leptailurus serval	mammal	LC	Serval	5	246	0	pred		serval	63	Serval	1205	3336	2131	0
Otomys irroratus	mammal	LC	Southern Vlei rat	5	173	0	prey		na	na	Southern_African_vlei_rat	2	21	19	1
Euplectes jacksoni	bird	NT	Jacksons widowbirds	5	242	0	other		widowbird	16	Jackson's_widowbird	4	546	542	2
Connochaetes taurinus	mammal	LC	Wildebeest	5	36	0	other		wildebeest	6	Wildebeest	902	1276	374	0
Atta sp	invertebrate	na	Grass cutter ants	5	130	0	other		cutter ant	3	Atta_(genus)	47	55	8	0
Amitermes meridionalis	invertebrate	na	Compass termites	5	65	0	other		na	na	Amitermes_meridionalis	4	160	156	2
na	invertebrate	na	Termite	5	64	0	other		na	na	Termite	1551	1607	56	0
Myrmecophaga tridactyla	mammal	VU	Giant anteater	5	117	0	other		anteater	10	Giant_anteater	324	1138	814	2
Bison bison	mammal	NT	Bison	5	293	0	other		bison	23	Bison	1557	2974	1417	0
Vulpes vulpes	mammal	LC	Fox	5	194	0	pred		fox	170	Fox	3056	4760	1704	1
na	mammal	na	Vole	5	22	0	prey		vole	33	Vole	998	990	-8	0
Rangifer tarandus	mammal	VU	Caribou	5	270	0	prey		caribou	203	Caribou	857	3710	2853	2
Canis lupus	mammal	LC	Arctic wolf	5	206	0	pred		wolf	150	Arctic_wolf	449	804	355	0
Rhinoceros unicornis	mammal	VU	Rhino	5	214	1	other		rhino	32	Rhinoceros	2326	2462	136	0
Melursus ursinus	mammal	VU	Sloth bear	5	360	1	other		bear	65	Sloth_bear	875	7004	6129	1
Panthera tigris	mammal	EN	Tiger	5	505	1	other		tiger	85	Tiger	6975	7977	1002	0
Bubalus arnee	mammal	EN	Asian water-buffalo	5	407	1	other		buffalo	79	Wild_water_buffalo	289	483	194	0
na	invertebrate	na	Crabs	6	36	0	other		na	10	Crab	1618	1671	53	0
Semnopithecus dussumieri	mammal	LC	Langur	6	607	1	other		langur	9	Colobinae	89	138	49	0
Falco peregrinus	bird	LC	Peregrine falcon	6	236	0	pred		falcon	30	Peregrine_falcon	1949	3318	1369	0
Panthera pardus	mammal	VU	Leopard	6	451	1	pred		leopard	432	Leopard	3046	4582	1536	1
Sturnus vulgaris	bird	LC	Starlings	6	155	0	other		starling	171	Starling	652	1296	644	0
Chlamydera nuchalis	bird	LC	Great bowerbird	6	290	0	other		bowerbird	52	Great_bowerbird	10	104	94	2
Procyon lotor	mammal	LC	Racoon	6	223	0	other		racoon	49	Raccoon	3638	6008	2370	1
Macaca mulatta	mammal	LC	Rhesus macaque	6	167	0	other		macaque	14	Rhesus_macaque	500	811	311	0
Crocuta crocuta	mammal	LC	Spotted hyena	6	302	0	other		hyena	33	Spotted_hyena	823	2696	1873	2
Columba livia	bird	LC	Pigeon	6	209	0	prey		pigeon	64	Pigeon	214	202	-12	0
Silurus glanis	fish	LC	Wels catfish	6	166	0	pred		catfish	73	Wels_catfish	351	2967	2616	2
Eretmochelys imbricata	reptile	CR	Hawksbill turtle	6	241	0	other		turtle	652	Hawksbill_sea_turtle	356	698	342	2
Lutrogale perspicillata	mammal	VU	Smooth-coated otter	6	15	0	other		otter	19	Smooth-coated_otter	90	130	40	0
